# Supplementary material for: Association between Sedentary Behavior and Cognitive Performance in Middle-Aged and Elderly Adults: Cross-Sectional Results from ELSA-Brasil
Source: Int J Environ Res Public Health. 2022 Oct 31;19(21):14234. doi: 10.3390/ijerph192114234 (PMC9654160; doi:10.3390/ijerph192114234)
Supplement: Supplementary file 1 [file ijerph-19-14234-s001.zip]

Archive with 1 entries (1 files):
- ijerph-1943436-supplementary.pdf
